# Supplementary material for: Modification of Salmonella Typhimurium Motility by the Probiotic Yeast Strain Saccharomyces boulardii
Source: PLoS One. 2012 Mar 19;7(3):e33796. doi: 10.1371/journal.pone.0033796 (PMC3307767; doi:10.1371/journal.pone.0033796)
Supplement: Figure S1 — Shows the measurement of bacterial, yeast and beads surfaces using ImageJ plugin. (XLS) [file pone.0033796.s010.xls]

## Sheet: Feuil1
	Surface of ST ( µm2)								Surface of S.b-B
		Area (µm2)								Area µm2
	1	2.466							1	101.625
	2	2.232							2	65.102
	3	2.674							3	116.11
	4	3.816							4	47.269
	5	4.179							5	85.09
	6	4.127							6	170.024
	7	3.946							7	74.343
	8	3.375							8	122.703
	9	2.492							9	104.117
	10	3.582							10	114.059
	11	2.596							11	215.71
	12	4.724							12	52.072
	13	3.011							13	247.586
	14	3.634							14	84.96
	15	4.88							15	137.161
	16	3.426	MEANS µm2		Min (µm2)				16	168.129	MEANS (µm2)		Min (µm2)
	17	3.245	3.38225		2.232				17	135.5	119.419		40.027
	18	3.53							18	121.353
	19	2.777	Standart Dev		Max (µm2)				19	40.027	Standart Dev		Max (µm2)
	20	2.933	0.730267		4.88				20	185.443	54.5721		247.586
	Surface of beads µm2
		Area (µm2)
	1	28.4	MEANS µm2
	2	28.4	29.9805
	3	30.369
	4	32.753	Standart dev
			1.7912
					0
